# Supplementary material for: Case report of pregnancy complicated by severe pulmonary hypertension from mitral stenosis and placenta accreta spectrum disorder: management of two life-threatening conditions
Source: Eur Heart J Case Rep. 2024 Jan 29;8(2):ytae055. doi: 10.1093/ehjcr/ytae055 (PMC10903160; doi:10.1093/ehjcr/ytae055)
Supplement: ytae055_Supplementary_Data [file ytae055_Supplementary_Data.zip]

Archive with 3 entries (3 files):
- Video3.mp4
- Video1.mp4
- Video2.mp4
